# Supplementary material for: A High-Quality Genome Assembly of Striped Catfish (Pangasianodon hypophthalmus) Based on Highly Accurate Long-Read HiFi Sequencing Data
Source: Genes (Basel). 2022 May 22;13(5):923. doi: 10.3390/genes13050923 (PMC9141817; doi:10.3390/genes13050923)
Supplement: Supplementary file 1 [file genes-13-00923-s001.zip]

Archive with 1 entries (1 files):
- genes-1712001-supplementary.pdf
